# Supplementary material for: Estimating Structural Damage to Mangrove Forests Using Airborne Lidar Imagery: Case Study of Damage Induced by the 2017 Hurricane Irma to Mangroves in the Florida Everglades, USA
Source: Sensors (Basel). 2023 Jul 25;23(15):6669. doi: 10.3390/s23156669 (PMC10422621; doi:10.3390/s23156669)
Supplement: Supplementary file 1 [file sensors-23-06669-s001.zip]

Archive with 1 entries (1 files):
- sensors-2410194-supplementary.pdf
